# Supplementary material for: Deletion of the Epidermal Protease KLK5 Aggravates the Symptoms of Congenital Ichthyosis CDSN-nEDD
Source: Int J Mol Sci. 2025 Sep 4;26(17):8605. doi: 10.3390/ijms26178605 (PMC12429418; doi:10.3390/ijms26178605)
Supplement: Supplementary file 1 [file ijms-26-08605-s001.zip]

Archive with 1 entries (1 files):
- ijms-3829345-supplementary.pdf
